# Supplementary material for: Effects of cotton straw biochar on methane emissions using rumen simulations
Source: PLoS One. 2025 Dec 4;20(12):e0336804. doi: 10.1371/journal.pone.0336804 (PMC12677448; doi:10.1371/journal.pone.0336804)
Supplement: S1 File — Supplementary Materials Table 2. Rumen fermentation parameters. Supplementary Materials Table 3. Feed nutrient disappearance rate. Supplementary Materials Table 4. Volatile and non-volatile metabolomics data. (ZIP) [file pone.0336804.s001.zip]

Archive with 4 entries (4 files):
- Supplementary Materials Table 1.xlsx
- Supplementary Materials Table 2.xlsx
- Supplementary Materials Table 3.xlsx
- Supplementary Materials Table 4.xlsx
