# Supplementary material for: Effects of cotton straw biochar on methane emissions using rumen simulations
Source: PLoS One. 2025 Dec 4;20(12):e0336804. doi: 10.1371/journal.pone.0336804 (PMC12677448; doi:10.1371/journal.pone.0336804)
Supplement: S1 File — Supplementary Materials Table 2. Rumen fermentation parameters. Supplementary Materials Table 3. Feed nutrient disappearance rate. Supplementary Materials Table 4. Volatile and non-volatile metabolomics data. (ZIP) [file pone.0336804.s001.zip › Supplementary Materials Table 1.xlsx]

## Sheet: Table 1
S1 Table. Composition and nutrient levels of the diet (DM basis)
Feed ingredients1, % of DM	Content	Cotton straw biochar elemental content
Corn	23	O, %	17.04	Se, mg/kg	0.1
Soybean meal(46%CP)	13	C, %	70.78	Mo, mg/kg	1.72
Alfalfa hay	15	N, %	1.13	Ag, mg/kg	0.04
Corn silage	45	S, %	0.31	Cd, mg/kg	0.02
Premix2	3	K, %	2.58	Pb, mg/kg	0.49
Urea	1	Na, %	0.26	B, mg/kg	28.7
Total	100	Mg, %	0.31	Si, mg/kg	160
Nutrient level, % of DM	Content	P, %	0.25	Co, mg/kg	0.15
CP	16.21	Al, mg/kg	185	Ni, mg/kg	0.69
EE	2.66	Fe, mg/kg	217	Cu, mg/kg	12.3
NDF	35.28	Mn, mg/kg	19.6	As, mg/kg	0.15
ADF	22.85	Cr, mg/kg	3.64	Hg, mg/kg	0.001
Ash	6.61	Zn, mg/kg	21.6
DM = dry matter; CP = crude protein; NDF = neutral detergent fiber; ADF = acid detergent fiber; EE = ether extract. 1The basal diet was formulated according to NRC (2001) for dairy cows. 2Concentration per kilogram of premix DM: 4 g of calcium, 5.5 g of phosphorus, 2 g of sodium, 4 g of magnesium, 40 000 IU of vitamin A, 37,000 IU of vitamin D, 500 IU of vitamin E, 30 mg of copper, 25 mg of iron,…
