# Supplementary material for: Effects of cotton straw biochar on methane emissions using rumen simulations
Source: PLoS One. 2025 Dec 4;20(12):e0336804. doi: 10.1371/journal.pone.0336804 (PMC12677448; doi:10.1371/journal.pone.0336804)
Supplement: S1 File — Supplementary Materials Table 2. Rumen fermentation parameters. Supplementary Materials Table 3. Feed nutrient disappearance rate. Supplementary Materials Table 4. Volatile and non-volatile metabolomics data. (ZIP) [file pone.0336804.s001.zip › Supplementary Materials Table 2.xlsx]

## Sheet: Table 3
Table 3 Rumen fermentation parameters
	Total gas production，mL						CH4，mL						H2，mL						CO2，mL					pH						NH3-N，, mg/dL	Acetate, mmol·L-1	Propionate, mmol·L-1	Butyrate, mmol·L-1	Isobutyrate, mmol·L-1	Valerate, mmol·L-1	Isovalerate, mmol·L-1	Total Volatile fatty acids, mmol·L-1	Acetate: Propionate
group	0h	3h	6h	12h	24h		3h	6h	12h	24h		0h	3h	6h	12h	24h		0h	3h	6h	12h	24h		0h	3h	6h	12h	24h		24h
0	0	21.2646	55.9141	101.523	154.653		1.11214	2.92431	5.30966	8.08833		0	0.0170116	0.0447313	0.0812186	0.123722		0	11.2213	29.5059	53.5738	81.6101		7.07	6.86	6.78	6.57	6.23		25.2208	51.2754	18.7571	0.521681	8.1713	0.455221	0.827237	80.008	2.73365
	0	18.9161	51.5123	97.1984	150.199		1.04038	2.83318	5.34591	8.26097		0	0.0113497	0.0309074	0.0583191	0.0901196		1	8.58223	23.3711	44.0989	68.1455		7.08	7.01	6.8	6.71	6.21		25.3054	47.4485	18.6592	0.588832	8.97788	0.561238	0.953534	77.1891	2.54291
	0	25.0247	58.3909	104.719	160.286		1.27876	2.98378	5.35112	8.19063		0	0.0125123	0.0291955	0.0523593	0.0801431		2	11.3612	26.5095	47.5423	72.77		7.06	6.9	6.91	6.76	6.22		24.4152	52.0142	18.7783	0.525418	8.42626	0.495805	0.781223	81.0212	2.76991
	0	15.6565	46.8411	92.2705	148.993		0.706107	2.11253	4.1614	6.71959		0	0.00939388	0.0281046	0.0553623	0.0893959		3	6.41132	19.1814	37.7848	61.0127		7.05	6.88	6.9	6.71	6.27		25.9974	54.1398	18.9137	0.522407	8.58608	0.497624	0.793814	83.4535	2.86246
	0	14.8865	44.7878	91.8855	140.908		0.720505	2.16773	4.44726	6.81996		0	0.0104205	0.0313514	0.0643198	0.0986357		4	7.02195	21.1264	43.3424	66.4664		7.08	6.92	6.87	6.63	6.24		25.3496	49.1183	18.4764	0.582619	8.94116	0.544156	0.933857	78.5964	2.65844
	0	18.2231	50.8193	99	153.284		0.91808	2.56028	4.98762	7.72246		0	0.0116628	0.0325244	0.06336	0.098102		5	8.44313	23.5456	45.8687	71.0197		7.06	6.86	6.89	6.63	6.25		23.4984	49.1924	18.4086	0.577963	8.94264	0.551102	0.935903	78.6086	2.67224
0.03	0	18.0948	51.461	96.1204	153.1		0.96807	2.75316	5.14244	8.19083		0	0.0144758	0.0411688	0.0768963	0.12248		6	8.24217	23.4405	43.7829	69.7369		7.09	6.92	6.88	6.74	6.25		25.1238	50.1775	19.2877	0.587916	8.89724	0.547638	0.890817	80.3889	2.60153
	0	16.5548	49.4077	93.6821	148.48		0.850916	2.53956	4.81526	7.63186		0	0.00993287	0.0296446	0.0562093	0.0890879		7	8.38169	25.0151	47.4313	75.1753		7.08	6.9	6.88	6.66	6.19		25.6469	60.8415	16.9457	0.529362	8.76853	0.472017	0.80959	88.3667	3.59039
	0	17.5814	51.846	95.0938	151.431		1.0461	3.08484	5.65808	9.01017		0	0.012307	0.0362922	0.0665656	0.106002		8	9.28124	27.3695	50.2	79.9406		7.09	6.84	6.9	6.75	6.22		24.2731	45.6187	19.0496	0.441639	8.29212	0.404402	0.734914	74.5414	2.39473
	0	16.9398	46.5844	90.9872	147.838		0.95371	2.6227	5.12258	8.32329		0	0.0101639	0.0279506	0.0545923	0.0887029		9	8.81377	24.2379	47.3406	76.9202		7.04	6.84	6.89	6.75	6.25		22.8225	44.7125	17.0452	0.464005	8.85804	0.443854	0.821854	72.3455	2.62317
	0	16.4265	49.2537	96.6081	148.582		0.933023	2.79761	5.48734	8.43948		0	0.00821323	0.0246269	0.048304	0.0742912		10	8.55818	25.6612	50.3328	77.4114		7.08	6.93	6.81	6.74	6.23		24.1035	44.2582	19.137	0.468029	8.81845	0.464482	0.832311	73.9785	2.31271
	0	15.1431	49.536	96.7621	148.351		0.840444	2.74925	5.3703	8.2335		0	0.00969161	0.0317031	0.0619277	0.0949449		11	7.66546	25.0751	48.981	75.0955		7.07	6.93	6.83	6.71	6.21		24.413	46.0634	18.7995	0.488651	8.97346	0.472434	0.829774	75.6272	2.45025
0.06	0	15.0148	46.7127	90.7305	142.962		0.681672	2.12076	4.11916	6.49045		0	0.0075074	0.0233564	0.0453653	0.0714808		12	7.71161	23.9917	46.5992	73.425		7.11	7.01	6.89	6.75	6.3		25.9603	40.2082	15.6328	0.420045	7.30796	0.371324	0.664066	64.6044	2.57204
	0	12.4482	43.7611	88.2922	140.523		0.611205	2.14867	4.33515	6.89969		0	0.0074689	0.0262567	0.0529753	0.0843139		13	6.1606	21.6574	43.6958	69.5449		7.09	6.93	6.9	6.77	6.29		27.1745	39.9481	17.7907	0.46295	8.02793	0.422079	0.778546	67.4303	2.24545
	0	16.1698	47.8677	90.7305	142.833		1.07044	3.16884	6.00636	9.45556		0	0.00646792	0.0191471	0.0362922	0.0571333		14	7.6564	22.6654	42.9609	67.6315		7.12	7.03	6.99	6.76	6.32		25.6554	41.2752	16.6167	0.413747	7.43944	0.357056	0.677103	66.7793	2.48396
	0	8.59822	37.9862	83.0306	135.775		0.357686	1.58023	3.45407	5.64824		0	0.00687858	0.0303889	0.0664245	0.10862		15	4.11167	18.165	39.7052	64.9276		7.13	7.03	6.93	6.74	6.21		25.9552	41.7021	18.1724	0.451604	8.17711	0.412989	0.800528	69.7168	2.2948
	0	15.2715	46.3277	90.6022	146.94		0.783426	2.37661	4.64789	7.53801		0	0.00763574	0.0231639	0.0453011	0.0734699		16	7.41124	22.4829	43.9692	71.3099		7.09	6.96	6.95	6.76	6.29		25.592	41.7021	18.1724	0.451604	8.17711	0.412989	0.800528	69.7168	2.2948
	0	15.1431	49.2794	94.3238	148.095		0.76806	2.49945	4.7841	7.51137		0	0.00848016	0.0275964	0.0528213	0.0829331		17	7.40651	24.1025	46.1338	72.4332		7.1	6.92	6.87	6.71	6.28		24.8185	51.5534	18.755	0.54562	8.84611	0.50109	0.880237	81.0814	2.74878
