# Supplementary material for: Effects of cotton straw biochar on methane emissions using rumen simulations
Source: PLoS One. 2025 Dec 4;20(12):e0336804. doi: 10.1371/journal.pone.0336804 (PMC12677448; doi:10.1371/journal.pone.0336804)
Supplement: S1 File — Supplementary Materials Table 2. Rumen fermentation parameters. Supplementary Materials Table 3. Feed nutrient disappearance rate. Supplementary Materials Table 4. Volatile and non-volatile metabolomics data. (ZIP) [file pone.0336804.s001.zip › Supplementary Materials Table 3.xlsx]

## Sheet: Table 4 
Table 4 Feed nutrient disappearance rate
group	Dry matter disappearance rate, %	Crude protein disappearance rate, %	Neutral detergent fiber disappearance rate, %	Acid detergent fiber disappearance rate, %	Protease, U/mL	Cellulase, U/mL
0	0.59185	0.465608	0.453716	0.475361	21.77	3.87
	0.6095	0.519499	0.436277	0.481325	17.57	3.74
	0.60965	0.585648	0.449396	0.477208	16.1	3.8
	0.58615	0.552118	0.427546	0.454319	21.84	4.02
	0.5953	0.541674	0.443079	0.451259	19.8	3.34
	0.59849	0.532963	0.447081	0.477448	21.9	3.08
0.03	0.603	0.511778	0.437116	0.470382	15.82	3.72
	0.6134	0.550723	0.453842	0.482502	22.27	2.98
	0.5945	0.510225	0.419356	0.456698	22.98	2.56
	0.60945	0.555712	0.425833	0.48094	23	2.69
	0.6088	0.537175	0.451645	0.472541	15.56	2.96
	0.60583	0.53327	0.434937	0.449224	22.46	3.47
0.06	0.6038	0.501073	0.402979	0.450027	22.59	2.72
	0.5822	0.531858	0.38306	0.411771	22.22	3.09
	0.6002	0.538147	0.408831	0.435018	21.64	2.42
	0.60575	0.580465	0.428237	0.439157	22.58	1.47
	0.5962	0.552714	0.394582	0.467329	22.1	2.65
	0.59763	0.54075	0.413215	0.440149	21.68	2.44
