# Supplementary material for: Effects of cotton straw biochar on methane emissions using rumen simulations
Source: PLoS One. 2025 Dec 4;20(12):e0336804. doi: 10.1371/journal.pone.0336804 (PMC12677448; doi:10.1371/journal.pone.0336804)
Supplement: S1 File — Supplementary Materials Table 2. Rumen fermentation parameters. Supplementary Materials Table 3. Feed nutrient disappearance rate. Supplementary Materials Table 4. Volatile and non-volatile metabolomics data. (ZIP) [file pone.0336804.s001.zip › Supplementary Materials Table 4.xlsx]

## Sheet: metabolomics
group	Pyroglutamic acid	2-oxindole-3-acetate	Adenosine	(2R)-3-(((2-Aminoethoxy)(hydroxy)phosphoryl)oxy)propane-1,2-diyl ditetradecanoate	PG(16:0/18:1)	Tetradecyl sulfate (sodium)	(±)-Equol	Equol	Methylimidazoleacetic acid	Dethiobiotin	Hypoxanthine	Myosmine	Terephthalic-Acid	3-Amino-4-hydroxybenzoic acid	Alanine	Nicotinate	Lactate	Levulinic acid	Kynurenic acid	Propionic acid	Uracil	3-Hydroxyacetophenone	Saccharin	Alisol B 23-acetate	4'-Hydroxyacetophenone	Carnitine	2-Aminobutyric acid	N-Acetyl-beta-alanine	Hygric acid	3-Amino-4-methylpentanoic acid	Adenine	Butanoic acid	2-Ethyl-2-hydroxybutyric acid	2-Hydroxyhexanoic acid	3-Phenylbutyric acid	4-Methylcatechol	Phytanic acid	2,6-Dihydroxybenzoic acid	Cholesteryl sulfate	4-Phenylbutanoic acid	3-Methylcatechol	3-methylolphenol	Oricinol	4-Hydroxybenzyl alcohol	Imidazoleacetic acid	Valine	Isoleucine	Daltogen	Betaxolol
0	522866	1.17802e+07	1.52391e+06	3.4313e+06	757918	3.67337e+07	2.30876e+07	2.30876e+07	1.50753e+06	4.31746e+06	2.91823e+06	1.34511e+06	3.60583e+06	169610	469285	774620	9.61546e+06	6.11454e+06	2.98538e+07	3.1586e+07	1.62098e+06	3.02632e+06	2.86707e+06	4.67955e+06	3.02632e+06	2.00222e+06	4.73816e+06	1.13933e+06	1.19491e+06	2.37719e+06	2.53641e+06	3.27106e+09	5.6027e+07	5.6027e+07	912214	9.64664e+06	1.41642e+07	3.50139e+08	7.92857e+06	912214	9.64664e+06	9.64664e+06	9.64664e+06	9.64664e+06	3.22062e+06	1.03258e+07	1.69946e+07	1.72509e+07	1.83462e+07
0	505948	2.1335e+07	1.81129e+06	3.27199e+06	894851	3.11548e+07	2.05038e+07	2.05038e+07	3.31793e+06	4.22877e+06	3.32277e+06	1.16703e+06	3.65151e+06	297751	696042	1.63713e+06	5.92067e+08	7.68081e+06	3.14788e+07	1.40086e+08	1.58182e+06	3.30928e+06	2.86129e+06	5.21307e+06	3.30928e+06	2.51485e+06	1.18697e+07	1.16174e+06	2.27263e+06	6.56486e+06	2.96697e+06	3.18615e+09	1.27371e+08	1.27371e+08	852096	1.1329e+07	1.52705e+07	3.57089e+08	8.15494e+06	852096	1.1329e+07	1.1329e+07	1.1329e+07	1.1329e+07	1.47988e+07	2.18058e+07	2.73628e+07	1.04031e+07	1.73705e+07
0	864389	1.62005e+07	1.89189e+06	4.35531e+06	879240	1.84509e+08	1.66032e+07	1.66032e+07	2.43465e+06	4.4033e+06	2.5727e+06	1.61081e+06	3.99412e+06	186064	296079	896608	1.49813e+08	5.68866e+06	2.9519e+07	3.3593e+07	1.24311e+06	3.58171e+06	2.97311e+06	4.68093e+06	3.58171e+06	2.73726e+06	7.77184e+06	1.12457e+06	1.65202e+06	4.27933e+06	2.33463e+06	3.08875e+09	1.00365e+08	1.00365e+08	880644	1.11506e+07	1.38307e+07	3.68291e+08	3.92259e+07	880644	1.11506e+07	1.11506e+07	1.11506e+07	1.11506e+07	7.43411e+06	1.55282e+07	2.03978e+07	2.01823e+07	1.50755e+07
0	688445	1.0489e+07	1.23802e+06	3.10461e+06	628030	2.75755e+07	1.80472e+07	1.80472e+07	1.11424e+06	4.25056e+06	2.07969e+06	1.44789e+06	3.72138e+06	196646	504932	783451	1.06536e+07	5.77862e+06	2.95312e+07	3.61787e+07	1.10331e+06	3.96562e+06	2.55245e+06	4.14908e+06	3.96562e+06	2.11905e+06	3.96001e+06	1.08681e+06	994480	2.05291e+06	2.07624e+06	3.06762e+09	4.75335e+07	4.75335e+07	882825	1.43677e+07	1.51733e+07	3.7017e+08	7.90285e+06	882825	1.43677e+07	1.43677e+07	1.43677e+07	1.43677e+07	1.76366e+06	8.17064e+06	9.96402e+06	2.21319e+07	1.86556e+07
0	529076	1.11042e+07	1.0152e+06	3.21912e+06	685770	3.64821e+07	1.83321e+07	1.83321e+07	1.92833e+06	4.16839e+06	2.34669e+06	1.01737e+06	3.25994e+06	195356	300014	996461	1.13073e+07	5.92471e+06	2.85162e+07	3.24907e+07	1.33265e+06	3.47395e+06	2.24945e+06	3.9531e+06	3.47395e+06	2.14943e+06	6.96539e+06	1.08507e+06	1.1166e+06	4.37779e+06	1.68559e+06	3.18506e+09	6.88165e+07	6.88165e+07	1.06225e+06	1.33218e+07	1.44654e+07	3.50593e+08	8.6943e+06	1.06225e+06	1.33218e+07	1.33218e+07	1.33218e+07	1.33218e+07	8.10419e+06	1.62711e+07	2.27742e+07	1.67871e+07	1.93979e+07
0	497571	1.23443e+07	797397	1.87077e+06	696002	2.6958e+07	2.16692e+07	2.16692e+07	1.68508e+06	4.77725e+06	1.36784e+06	1.98842e+06	5.02002e+06	116685	404931	689887	2.87643e+07	5.96532e+06	2.85239e+07	1.28532e+08	691866	3.65697e+06	2.77816e+06	3.58703e+06	3.65697e+06	2.24734e+06	6.1573e+06	1.24109e+06	1.63858e+06	3.82567e+06	1.1387e+06	3.07494e+09	6.94e+07	6.94e+07	1.08194e+06	1.37627e+07	1.9013e+07	3.40765e+08	7.91706e+06	1.08194e+06	1.37627e+07	1.37627e+07	1.37627e+07	1.37627e+07	2.3615e+06	1.33571e+07	1.71322e+07	1.58348e+07	1.37515e+07
0.03	546364	1.33114e+07	1.27245e+06	2.22859e+06	580937	2.6874e+07	2.1418e+07	2.1418e+07	2.39106e+06	4.04763e+06	2.13735e+06	2.87122e+06	4.17014e+06	218613	658482	1.13507e+06	1.16949e+07	6.58138e+06	2.88513e+07	3.35721e+07	1.10847e+06	3.56098e+06	2.70322e+06	4.09132e+06	3.56098e+06	2.67639e+06	7.7987e+06	1.13505e+06	1.57577e+06	4.00185e+06	1.60883e+06	3.14659e+09	5.99557e+07	5.99557e+07	913579	1.29688e+07	1.63063e+07	3.28933e+08	6.25667e+06	913579	1.29688e+07	1.29688e+07	1.29688e+07	1.29688e+07	9.72767e+06	1.5116e+07	1.90948e+07	2.01542e+07	1.65742e+07
0.03	514282	9.9459e+06	1.27508e+06	3.2645e+06	653344	4.30424e+06	2.48648e+07	2.48648e+07	1.63024e+06	3.70678e+06	1.80999e+06	1.24951e+06	3.53871e+06	127481	605516	1.02307e+06	7.81871e+06	6.28519e+06	2.76261e+07	6.07492e+07	1.48329e+06	3.6859e+06	2.51822e+06	3.58259e+06	3.6859e+06	2.01879e+06	6.12059e+06	1.14212e+06	1.06266e+06	3.68381e+06	1.82894e+06	3.13994e+09	5.61533e+07	5.61533e+07	1.0356e+06	1.21687e+07	1.83474e+07	3.35471e+08	6.63631e+06	1.0356e+06	1.21687e+07	1.21687e+07	1.21687e+07	1.21687e+07	5.53443e+06	1.31814e+07	1.63076e+07	2.64844e+07	1.75234e+07
0.03	644444	1.81681e+07	1.1018e+06	2.46585e+06	757236	4.82444e+07	2.2029e+07	2.2029e+07	1.51162e+06	4.4162e+06	1.86788e+06	2.53402e+06	3.36593e+06	604185	660843	380563	7.43255e+08	5.90945e+06	2.86585e+07	3.08971e+07	1.20934e+06	3.92621e+06	2.75073e+06	3.50474e+06	3.92621e+06	2.3072e+06	6.17704e+06	1.1525e+06	1.12744e+06	3.39336e+06	1.40527e+06	3.05985e+09	1.25712e+08	1.25712e+08	1.00652e+06	1.19521e+07	1.80032e+07	3.4784e+08	1.4099e+07	1.00652e+06	1.19521e+07	1.19521e+07	1.19521e+07	1.19521e+07	3.53628e+06	1.35162e+07	1.63425e+07	2.01703e+07	1.64031e+07
0.03	498699	1.98538e+07	1.17644e+06	2.46155e+06	579988	3.57238e+07	1.70534e+07	1.70534e+07	1.59088e+06	4.48837e+06	1.76257e+06	2.69447e+06	4.11139e+06	169552	400926	719523	3.27921e+08	6.20706e+06	2.9506e+07	3.44108e+07	1.09557e+06	2.75613e+06	2.57842e+06	4.23444e+06	2.75613e+06	2.10935e+06	6.59942e+06	1.20263e+06	1.1448e+06	4.73802e+06	1.70038e+06	3.09766e+09	1.12403e+08	1.12403e+08	900150	1.334e+07	1.40306e+07	3.57323e+08	7.43584e+06	900150	1.334e+07	1.334e+07	1.334e+07	1.334e+07	4.73568e+06	1.47067e+07	2.17624e+07	1.42167e+07	1.70339e+07
0.03	865743	1.48527e+07	1.20972e+06	2.64222e+06	593755	2.59569e+07	2.14674e+07	2.14674e+07	1.70091e+06	3.74686e+06	2.02453e+06	897961	3.35426e+06	125618	826080	639763	2.43012e+08	6.14357e+06	2.8367e+07	7.54153e+07	1.04304e+06	3.87353e+06	2.50442e+06	4.02006e+06	3.87353e+06	2.00206e+06	5.65947e+06	1.23208e+06	1.48327e+06	1.19858e+07	1.61034e+06	2.95482e+09	8.20627e+07	8.20627e+07	800719	1.10653e+07	1.549e+07	3.27056e+08	8.48231e+06	800719	1.10653e+07	1.10653e+07	1.10653e+07	1.10653e+07	3.84869e+06	1.31153e+07	1.84288e+07	1.8911e+07	1.85899e+07
0.03	504244	1.00344e+07	1.2189e+06	2.29829e+06	378308	2.80463e+07	1.35635e+07	1.35635e+07	998572	4.12277e+06	1.07441e+06	1.95006e+06	4.08307e+06	114566	449136	662491	8.03791e+06	4.88459e+06	3.00682e+07	3.59851e+07	706757	7.71424e+06	2.74202e+06	2.9836e+06	7.71424e+06	2.12868e+06	3.51561e+06	1.17753e+06	1.1205e+06	2.10438e+06	1.02145e+06	3.13171e+09	7.17603e+07	7.17603e+07	986597	1.05946e+07	1.31683e+07	3.48603e+08	7.95789e+06	986597	1.05946e+07	1.05946e+07	1.05946e+07	1.05946e+07	1.02066e+06	8.53361e+06	1.09922e+07	1.8991e+07	1.28517e+07
0.06	617488	1.10715e+07	1.18205e+06	2.77128e+06	682824	2.86624e+07	1.84031e+07	1.84031e+07	1.16387e+06	3.58405e+06	2.23094e+06	2.7071e+06	3.52555e+06	196513	362874	666209	2.38201e+07	6.39279e+06	2.75087e+07	4.44861e+07	1.05363e+06	3.51566e+06	2.59755e+06	3.88266e+06	3.51566e+06	2.37241e+06	4.86668e+06	1.0298e+06	881555	1.93594e+06	1.97809e+06	3.07281e+09	4.34693e+07	4.34693e+07	1.08531e+06	1.16301e+07	1.48226e+07	3.33849e+08	8.05756e+06	1.08531e+06	1.16301e+07	1.16301e+07	1.16301e+07	1.16301e+07	1.34385e+06	8.45869e+06	1.44094e+07	2.23408e+07	1.74796e+07
0.06	798283	1.26835e+07	1.12335e+06	2.15834e+06	767832	4.57847e+07	1.30349e+07	1.30349e+07	1.52247e+06	4.32434e+06	1.85388e+06	1.41843e+06	3.52912e+06	191532	473693	796590	9.18436e+07	6.5703e+06	2.98508e+07	3.57021e+07	1.08426e+06	3.83216e+06	2.00033e+07	3.68791e+06	3.83216e+06	2.28399e+06	4.58796e+06	1.19027e+06	1.0512e+06	2.51501e+06	1.71287e+06	2.99304e+09	8.56465e+07	8.56465e+07	918500	8.05409e+06	1.57239e+07	3.39451e+08	1.13119e+07	918500	8.05409e+06	8.05409e+06	8.05409e+06	8.05409e+06	3.94093e+06	1.05452e+07	1.24611e+07	3.21564e+07	1.3079e+07
0.06	735276	1.29506e+07	1.06777e+06	2.49785e+06	551280	3.5481e+07	1.9841e+07	1.9841e+07	1.03385e+06	4.34863e+06	1.41509e+06	998539	3.98201e+06	134774	726420	744283	1.16652e+08	5.22604e+06	2.9259e+07	3.33625e+07	778526	3.54508e+06	2.89788e+06	3.77177e+06	3.54508e+06	2.14132e+06	5.58193e+06	1.15399e+06	1.01541e+06	4.41382e+06	1.38932e+06	3.27235e+09	7.97457e+07	7.97457e+07	938142	1.2193e+07	1.4458e+07	3.55942e+08	7.90092e+06	938142	1.2193e+07	1.2193e+07	1.2193e+07	1.2193e+07	1.27539e+06	1.1874e+07	1.51614e+07	2.54468e+07	1.97863e+07
0.06	477707	1.24438e+07	971689	2.53208e+06	609122	4.23263e+07	1.85328e+07	1.85328e+07	988200	4.26881e+06	1.19783e+06	530384	3.97465e+06	192970	319627	689968	3.66103e+07	5.29632e+06	3.12324e+07	3.69516e+07	732151	3.40062e+06	3.25022e+06	3.21145e+06	3.40062e+06	1.86237e+06	3.95079e+06	1.06958e+06	1.53281e+06	1.73845e+06	1.08422e+06	3.14353e+09	7.36014e+07	7.36014e+07	1.06022e+06	1.14523e+07	1.4289e+07	3.40594e+08	6.66981e+06	1.06022e+06	1.14523e+07	1.14523e+07	1.14523e+07	1.14523e+07	990205	8.06892e+06	9.26766e+06	1.50725e+07	1.52909e+07
0.06	550407	1.06775e+07	1.44872e+06	3.95882e+06	695494	3.56784e+07	1.6081e+07	1.6081e+07	1.1241e+06	4.22313e+06	1.9798e+06	741444	4.54518e+06	200261	1.09807e+06	679688	4.02558e+07	5.24536e+06	2.85931e+07	3.21641e+07	1.15119e+06	3.69629e+06	9912.4	4.32412e+06	3.69629e+06	2.15035e+06	4.44184e+06	1.15359e+06	1.02347e+06	3.14521e+06	2.04601e+06	3.16106e+09	1.01496e+08	1.01496e+08	1.01762e+06	1.13205e+07	1.04307e+07	3.44396e+08	7.23314e+06	1.01762e+06	1.13205e+07	1.13205e+07	1.13205e+07	1.13205e+07	1.76256e+06	1.11914e+07	1.48997e+07	8.2194e+06	1.61965e+07
0.06	592009	1.00507e+07	793649	1.70639e+06	503752	4.5267e+06	1.66988e+07	1.66988e+07	830438	3.90476e+06	1.06763e+06	2.37394e+06	3.74893e+06	215928	494552	432307	3.81248e+07	5.09594e+06	2.69339e+07	5.91227e+07	691766	7.66825e+06	2.74796e+06	2.7376e+06	7.66825e+06	2.02237e+06	3.86353e+06	1.00082e+06	855043	2.19291e+06	763348	2.96098e+09	4.15563e+07	4.15563e+07	1.04242e+06	1.21519e+07	1.08718e+07	3.28878e+08	6.57895e+06	1.04242e+06	1.21519e+07	1.21519e+07	1.21519e+07	1.21519e+07	960681	8.35805e+06	9.91861e+06	3.43555e+07	1.43458e+07
[truncated: 656 more columns]
